# Supplementary material for: Tin Mesoporphyrin Selectively Reduces Non-Small-Cell Lung Cancer Cell Line A549 Proliferation by Interfering with Heme Oxygenase and Glutathione Systems
Source: Biomolecules. 2021 Jun 21;11(6):917. doi: 10.3390/biom11060917 (PMC8235249; doi:10.3390/biom11060917)
Supplement: Supplementary file 1 [file biomolecules-11-00917-s001.zip]

Archive with 1 entries (1 files):
- biomolecules-1271079-supplementary.pdf
